# Supplementary material for: Respondent driven sampling of wheelchair users: A lack of traction?
Source: F1000Res. 2016 Aug 26;5:753. Originally published 2016 Apr 26. [Version 2] doi: 10.12688/f1000research.8605.2 (PMC5017286; doi:10.12688/f1000research.8605.2)
Supplement: Supplementary file 2 [file f1000research-5-10247-s0001.tgz]

Archive with 1 entries (1 files):
- c652648c-bbc4-4a34-afb5-9e44c6d267ba.docx
